# Supplementary material for: Nedd4 E3 ligase and beta-arrestins regulate ubiquitination, trafficking, and stability of the mGlu7 receptor
Source: eLife. 2019 Aug 2;8:e44502. doi: 10.7554/eLife.44502 (PMC6690720; doi:10.7554/eLife.44502)
Supplement: Figure 1—source data 1. [file elife-44502-fig1-data1.xlsx]

## Sheet: Fig 1B
0 min	10 min	30 min	60 min
1	1.9691	2.0974	2.9993
1	2.0506	1.9417	2.4479
1	1.5937	1.1921	1.4281
1	1.4456	1.1635	2.2925
1	1.7987	1.3733	2.1942

## Sheet: Fig 1C
ACSF	L-AP4
1	2.86165
1	1.58045
1	1.08645
1	1.18963
1	2.09817
1	2.08412
1	1.85187
1	3.08369
1	2.34035

## Sheet: Fig 1D
surface -	suface +	internal -	internal +
1	1.29145	0.617664	0.860462
1	3.06115	0.124966	0.0611907
1	1.24565	0.443922	0.453586
1	1.6987	0.0900871	0.0779779
1	1.9352	0.0354105	0.0825273
1	1.2925	0.161915	0.155948

## Sheet: Fig 1E
Vec	WT	C867S
1	5.06878	1.39592
1	3.47429	0.997583
1	4.99766	1.93159

## Sheet: FIg 1F
Ctl KD, -	Ctl KD, +	Nedd4 KD, -	Nedd4 KD, +
1.00003	4.41585	1.73061	1.73061
1.00001	1.30751	1.01135	0.765215
1.00002	1.99207	1.78066	0.982924
0.999995	1.99176	1.29966	1.25516
1.00002	1.74819	1.98735	1.82011
1	1.27991	0.663839	1.14601
1	1.45211	0.856241	1.27534

## Sheet: Fig 1G
Vehicle	L-AP4
1	1.7163
1	2.96282
1	2.39304

## Sheet: Fig 1H
Ub-WT	Ub-K48	Ub-K63
1	0.751171	1.63005
1	1.15131	1.25268
1	0.626923	0.875824
1	1.57169	0.673776
1	0.451077	0.984762
1	1.48775	0.725057
