# Supplementary material for: Nedd4 E3 ligase and beta-arrestins regulate ubiquitination, trafficking, and stability of the mGlu7 receptor
Source: eLife. 2019 Aug 2;8:e44502. doi: 10.7554/eLife.44502 (PMC6690720; doi:10.7554/eLife.44502)
Supplement: Figure 2—source data 1. [file elife-44502-fig2-data1.xlsx]

## Sheet: Fig 2C
WT	CT 8K8R	iL 4K4R	12K12R
1	1.15215	1.95638	0.126601
1	1.00607	0.37756	0
1	1.27954	0.734724	0.1198
1	0.939761	0.805326	0.17877

## Sheet: Fig 2D
WT	d857	iL 4K4R	iL K688/689R	d857_4K4R	d857_iL K688/689R
1	1.31305	1.52843	1.37463	0.000782995	0.255762
1	0.446198	0.628534	0.733908	0.0829231	0.270168
1	1.52185	0.518247	0.886687	0.0627847	0.0505051
1	0.587202	0.900919	0.73382	0.193279	0.123273
