# Supplementary material for: Nedd4 E3 ligase and beta-arrestins regulate ubiquitination, trafficking, and stability of the mGlu7 receptor
Source: eLife. 2019 Aug 2;8:e44502. doi: 10.7554/eLife.44502 (PMC6690720; doi:10.7554/eLife.44502)
Supplement: Figure 3—source data 1. [file elife-44502-fig3-data1.xlsx]

## Sheet: Fig 3C
Barr1						Barr2
0 min	5 min	15 min	30 min	60 min		0 min	5 min	15 min	30 min	60 min
0.999999	1.31332	0.611164	0.413497	0.139258		1.00001	1.3281	1.31848	1.2659	1.33857
0.999996	1.30432	1.00052	0.836596	0.716019		1.00002	1.19948	1.12608	0.671994	0.196832
0.999933	2.63042	1.73554	0.735137	0.907277		0.99998	1.54807	1.62627	1.10632	1.34565
1.00003	1.90015	1.09074	0.950624	0.335934

## Sheet: Fig 3D
Barr1						Barr2
0 min	5 min	15 min	30 min	60 min		0 min	5 min	15 min	30 min	60 min
0.999993	1.37859	0.616577	0.362172	0.127653		0.999998	1.50736	1.32746	1.31214	0.882799
0.999991	1.45319	1.69893	0.854691	0.327048		1.00005	2.73455	1.26157	1.36922	2.06371
1.00004	2.96947	1.15636	0.624121	1.6931		1.00001	2.3518	3.32467	3.20392	2.53323
1.00044	3.65646	n/a	n/a	n/a

## Sheet: Fig 3F
0 min	1 min	10 min	30 min	120 min
1	1.49382	1.66268	1.29922	0.819027
1.00001	1.93624	1.88207	0.875713	0.501685
0.999987	1.81144	2.1011	1.48213	1.00919
0.99997	1.45778	1.21774	0.766006	0.499417

## Sheet: Fig 3H
mGlu7			Nedd4
Ctl	L-AP4		Ctl	L-AP4
1	1.84349		1	1.68926
1	1.66428		1	1.70639
1	1.05131		1	1.4658
1	2.04793		1	1.00388
1	1.21066		1	1.45638

## Sheet: Fig 3J
Ctl KD, -	Ctl KD, +	Barr1 KD, -	Barr1 KD, +	Barr2 KD, -	Barr2 KD, +
1	1.34903	0.781916	0.686039	n/a	n/a
1.00002	2.03462	1.57769	2.29104	n/a	n/a
1.51772	1.97875	1.28839	1.09881	1.4509	0.666534
0.591973	2.69183	1.43628	0.865877	1.03635	0.772297
1.00025	1.83168	2.19256	2.61774	1.07631	1.4688

## Sheet: Fig 3L
Ctl KD, -	Ctl KD, +	Barr1 KD, +	Barr2 KD, +	Barr1/2 KD, +
0.999983	1.43648	2.20025	2.14827	1.13225
0.999988	1.48146	1.25019	1.4268	1.2367
0.999979	1.38079	2.63194	1.51719	1.2678
1.00008	1.86387	1.85944	1.82026	0.961186

## Sheet: Fig 3N
Ctl KD	Barr1 KD	Barr2 KD	Barr1/2 KD
1	0.895154	0.635304	0.465545
1	0.65927	0.605373	0.578985
1	0.696159	0.966961	0.499708
1	0.830052	0.739198	0.455743
