# Supplementary material for: Nedd4 E3 ligase and beta-arrestins regulate ubiquitination, trafficking, and stability of the mGlu7 receptor
Source: eLife. 2019 Aug 2;8:e44502. doi: 10.7554/eLife.44502 (PMC6690720; doi:10.7554/eLife.44502)
Supplement: Figure 3—figure supplement 2—source data 1. [file elife-44502-fig3-figsupp2-data1.xlsx]

## Sheet: Fig 3_figure_supplement 2
Nedd4					Barr1
WT	CT 8K8R	iL 4K4R	12K12R		WT	CT 8K8R	iL 4K4R	12K12R
1	1.09869	1.05933	1.11968		1	0.86972	1.1883	0.931383
1	1.00872	0.844074	0.770632		1	0.99526	0.693459	1.4241
1	1.02795	1.20496	1.24784		1	0.700004	1.25475	1.02025
