# Supplementary material for: Nedd4 E3 ligase and beta-arrestins regulate ubiquitination, trafficking, and stability of the mGlu7 receptor
Source: eLife. 2019 Aug 2;8:e44502. doi: 10.7554/eLife.44502 (PMC6690720; doi:10.7554/eLife.44502)
Supplement: Figure 3—figure supplement 4—source data 1. [file elife-44502-fig3-figsupp4-data1.xlsx]

## Sheet: Fig 3_figure_supplement 4
Ctl -	B1/2KD -	Ctl +	B1/2KD +
1	0.96	1.526	0.888
1	1.244	1.444	1.095
1	1.245	1.28	1.193
