# Supplementary material for: Nedd4 E3 ligase and beta-arrestins regulate ubiquitination, trafficking, and stability of the mGlu7 receptor
Source: eLife. 2019 Aug 2;8:e44502. doi: 10.7554/eLife.44502 (PMC6690720; doi:10.7554/eLife.44502)
Supplement: Figure 5—source data 1. [file elife-44502-fig5-data1.xlsx]

## Sheet: Fig 5B
Vec	WT	C867S
0.900413	1.24531	1.03062
1.07162	1.17738	0.945144
0.854866	1.00165	0.910497
0.784568	1.26032	0.960478
0.817488	1.02588	1.16797
0.946078	1.30603	1.43548
0.993323	1.62533	1.03884
1.00804	1.1469	0.519923
0.644663	1.31676	0.83936
0.838388	1.2957	0.717206
0.895378	1.29183	1.24733
1.18733	0.986053	0.920174
1.211	1.13337	0.94818
1.06879	1.0009	0.765055
0.672731	1.12317	0.684729
0.853208	0.96687	1.03774
0.502283	0.9197	0.482094
0.864425	1.59636	0.568217
1.63475	1.63701	1.43931
1.53172	1.25799	1.10573
1.06349	1.37678	1.39801
1.43914	1.41434	0.850717
1.2164	1.18439	0.971692
0.806063	1.27429	0.862534
0.950279	1.2345	1.14652
0.858922	1.39643	1.02477
1.18868	1.5807	1.17971
1.24453	1.87846	1.46407
0.678596	1.04869	0.909956
0.703767	0.977529	0.971692
0.981984	0.930056	0.862534
1.35754	1.22699	1.14652
1.11869	1.47888	1.02477
1.40398	1.21558	1.17971
0.758698	1.03375	1.46407
0.948194	1.34523	0.909956
	1.02956	1.21698
	0.818083	0.950627
	1.15603	1.38754
	1.20617	1.36876
	1.41727	0.884761
		1.01583

## Sheet: Fig 5D
Ctl KD, -	Ctl KD, +	Nedd4 KD, -	Nedd4 KD, +
0.832637	1.80044	0.989432	0.765053
0.878594	2.0086	0.824527	0.848857
1.14893	0.959695	0.862374	1.40845
0.924551	1.44089	0.935365	0.867781
1.46793	1.15974	1.02458	1.47604
0.929958	0.675842	1.33006	0.8029
0.946178	0.748833	0.594741	0.681248
0.894814	1.86262	0.77857	1.02187
0.716392	1.75989	0.83534	0.586631
1.26518	1.16785	0.662325	0.692062
0.994839	1.65176	0.675842	1.17867

## Sheet: Fig 5F
Vec	Barr1	Barr2
0.949741	1.0914	1.32358
0.873455	0.67718	0.855634
0.882904	0.662557	1.56177
0.950643	1.08278	0.914597
0.957879	2.43622	1.42001
0.817253	0.652432	1.62792
1.28356	1.1144	1.45122
1.16619	1.31694	1.78221
1.15009	1.15611	0.904624
0.947498	1.2019	2.43105
1.05745	1.50592	1.46368
1.01908	1.39662	1.26085
1.01082	1.81699	1.46085
0.665711	1.02999	1.43472
0.748435	1.44616	1.08877
1.47315	1.34659	1.21042
1.53087	1.36643	0.856049
1.19019	1.35293	1.43652
0.841744	1.58181	1.24676
0.833189	1.38823	0.759237
0.961083	1.6371	0.809832
0.977805	1.52546	1.44724
1.25379	1.0769	1.38485
0.689025	0.977801	1.6529
0.41589	0.887631	1.05375
1.54475	1.38363	0.858956
0.856565	0.883958	1.22365
1.22949	1.75568	1.26561
0.984809	0.92585	1.42421
0.736946	1.14259
	0.780493
	1.91421
	1.17875
