# Supplementary material for: Nedd4 E3 ligase and beta-arrestins regulate ubiquitination, trafficking, and stability of the mGlu7 receptor
Source: eLife. 2019 Aug 2;8:e44502. doi: 10.7554/eLife.44502 (PMC6690720; doi:10.7554/eLife.44502)
Supplement: Figure 6—source data 1. [file elife-44502-fig6-data1.xlsx]

## Sheet: Fig 6B
Ctl KD, 0 min	Ctl KD, 5 min	Ctl KD, 20 min	Barr1 KD, 0 min	Barr1 KD, 5 min	Barr1 KD, 20 min	Barr2 KD, 0 min	Barr2 KD, 5 min	Barr2 KD, 20 min	Nedd4 KD, 0 min	Nedd4 KD, 5 min	Nedd4 KD, 20 min
1	1.90297	1.4546	1.26934	1.79855	0.9393	1.09136	0.8413	0.798737	1.96575	1.35285	1.18586
1	1.66057	1.07341	0.609573	0.575366	0.584791	0.281046	0.224241	0.0839803	0.567039	0.455583	0.288762
1	2.01018	2.04253	0.65964	0.765565	0.481392	1.0165	1.0457	0.96887	1.22409	0.554126	0.84943
1	1.41562	1.31012	0.375462	0.523564	0.41135	0.457982	0.275127	0.315401	0.351831	0.294383	0.261199
1	1.37963	1.62928	2.54218	2.6002	2.45011	2.00737	0.796751	0.410943	0.352799	0.408003	0.55697
1	1.63558	0.936334	0.778795	1.10019	0.635012	0.577326	0.541184	0.475812	0.516751	0.379203	0.474276
1	2.33041	1.72512	1.4	1.97298	1.50554	0.839582	0.711932	0.710579	0.629651	0.71656	0.556001
1	0.457122	0.55523	0.533661	0.629666	0.352725	0.825293	0.665206	0.440467	0.603847	0.463125	0.325155

## Sheet: Fig 6C
Ctl KD, 0 min	Ctl KD, 5 min	Ctl KD, 20 min	Barr1 KD, 0 min	Barr1 KD, 5 min	Barr1 KD, 20 min	Barr2 KD, 0 min	Barr2 KD, 5 min	Barr2 KD, 20 min	Nedd4 KD, 0 min	Nedd4 KD, 5 min	Nedd4 KD, 20 min
1	1.39498	0.936359	1.15	1.67854	1.15495	2.4108	1.71193	1.92794	1.37839	2.00718	1.98265
1	1.88633	1.62479	1.49224	1.39521	1.43525	3.34942	2.96007	3.16517	2.7309	2.86056	3.01295
1	0.930245	0.811798	0.613686	0.822544	0.616667	1.09256	0.901966	0.947021	0.654887	0.66267	0.472316
1	1.09985	1.07808	1.31908	1.4132	1.4176	1.53652	1.40819	1.41306	1.11365	1.10481	1.17338
1	1.41111	1.24554	2.10312	2.5785	1.88332	2.11509	2.4959	2.41152	2.43518	2.57993	2.16439
1	1.71622	1.60218	2.01749	2.05302	1.91768	1.42305	1.29496	1.42494	1.65711	1.94973	1.90546
1	1.92227	2.23833	1.96782	2.44069	2.10038	3.10234	3.4707	4.04024	2.82501	3.34907	2.70101
