# Supplementary material for: Nedd4 E3 ligase and beta-arrestins regulate ubiquitination, trafficking, and stability of the mGlu7 receptor
Source: eLife. 2019 Aug 2;8:e44502. doi: 10.7554/eLife.44502 (PMC6690720; doi:10.7554/eLife.44502)
Supplement: Figure 7—source data 1. [file elife-44502-fig7-data1.xlsx]

## Sheet: Fig 7D
DMSO, -	DMSO, +	MG132, -	MG132, +	Leu, -	Leu, +
1	0.482188	1.24977	1.00626	1.03088	1.20549
1	0.762222	1.27497	1.43367	0.751699	0.859217
1	0.931859	1.15021	0.837313	1.07531	1.09343
1	0.939661	1.34951	1.55677	1.42701	1.91379
1	0.575871	0.72384	0.863936	0.782153	1.05589

## Sheet: Fig 7F
Ctl, DMSO	CS, DMSO	WT, DMSO	WT, MG132	WT, Leu
1	1.08186	0.870034	1.04901	0.874279
1	1.16081	0.670947	1.25365	0.972352
1	0.887892	0.909517	0.94	0.951986
1	0.859484	0.952571	1.09248	1.44505
1	0.740627	0.439413	0.543302	0.532987
1	1.12599	1.00927	1.45348	1.23617
